# Supplementary material for: Characterization of Large Extracellular Vesicles Released by Apoptotic and Pyroptotic Cells
Source: Int J Mol Sci. 2026 Jan 19;27(2):976. doi: 10.3390/ijms27020976 (PMC12841904; doi:10.3390/ijms27020976)
Supplement: Supplementary file 1 [file ijms-27-00976-s001.zip]

Archive with 1 entries (1 files):
- ijms-3904476-supplementary.pdf
